# Supplementary material for: Nutritional Biomarkers and Factors Correlated with Poor Sleep Status among Young Females: A Case-Control Study
Source: Nutrients. 2022 Jul 14;14(14):2898. doi: 10.3390/nu14142898 (PMC9320813; doi:10.3390/nu14142898)
Supplement: Supplementary file 1 [file nutrients-14-02898-s001.zip]

Archive with 1 entries (1 files):
- nutrients-1802388-supplementary.pdf
